# Supplementary material for: Accuracy of ChatGPT in answering cardiology board-style questions
Source: J Educ Eval Health Prof. 2025 Feb 27;22:9. doi: 10.3352/jeehp.2025.22.9 (PMC12042102; doi:10.3352/jeehp.2025.22.9)
Supplement: Supplementary file 1 [file jeehp-22-09-dataset1.xlsx]

## Sheet: Sheet1
Dataset 1:
Study	Version	Correct	Total
Skalidis et al, 2023	ChatGPT(unspecified)	212.856	362
Milutinovic et al, 2024	ChatGPT-3.5	63	98
Milutinovic et al, 2024	ChatGPT-4.0	73	98
Gritti et al, 2024(a)	ChatGPT-3.5Plus	33	88
Gritti et al, 2024(a)	ChatGPT-4.0Plus	58	88
Builoff et al, 2024	ChatGPT-4.0	83.472	141
Builoff et al, 2024	ChatGPT-4Turbo	87.984	141
Builoff et al, 2024	ChatGPT-4omni	94.047	141
Huwiler et al, 2024	ChatGPT-3.5	35	76
Huwiler et al, 2024	ChatGPT-3.5Plus	39	76
Huwiler et al, 2024	ChatGPT-4.0Plus	58	76
Gritti et al, 2024(b)	ChatGPT-4.0Plus	37	100
