# Supplementary material for: Accuracy of ChatGPT in answering cardiology board-style questions
Source: J Educ Eval Health Prof. 2025 Feb 27;22:9. doi: 10.3352/jeehp.2025.22.9 (PMC12042102; doi:10.3352/jeehp.2025.22.9)
Supplement: Supplementary file 2 [file jeehp-22-09-dataset2.xlsx]

## Sheet: Sheet1
Dataset 2
Study	Version	Correct	Total
Builoff et al, 2024	ChatGPT-4.0	10.989	27
Builoff et al, 2024	ChatGPT-4Turbo	12	27
Builoff et al, 2024	ChatGPT-4omni	12	27
Gritti et al, 2024(b)	ChatGPT-4.0Plus	41	100
Alexandrou et al,2024	ChatGPT-4.0	5	6
